# Supplementary material for: Modulation of Unfolded Protein Response Restores Survival and Function of β-Cells Exposed to the Endocrine Disruptor Bisphenol A
Source: Int J Mol Sci. 2023 Jan 19;24(3):2023. doi: 10.3390/ijms24032023 (PMC9916570; doi:10.3390/ijms24032023)
Supplement: Supplementary file 1 [file ijms-24-02023-s001.zip]

Archive with 1 entries (1 files):
- ijms-2164994-supplementary.pdf
